# Supplementary material for: MUC1-C Dependence for the Progression of Pancreatic Neuroendocrine Tumors Identifies a Druggable Target for the Treatment of This Rare Cancer
Source: Biomedicines. 2024 Jul 8;12(7):1509. doi: 10.3390/biomedicines12071509 (PMC11274714; doi:10.3390/biomedicines12071509)
Supplement: Supplementary file 1 [file biomedicines-12-01509-s001.zip]

Archive with 1 entries (1 files):
- biomedicines-3048901 - Supplementary file (2).pdf
